# Supplementary material for: Molecular characteristics and phylogenetic analysis of Clostridium perfringens from different regions in China, from 2013 to 2021
Source: Front Microbiol. 2023 Jul 6;14:1195083. doi: 10.3389/fmicb.2023.1195083 (PMC10359303; doi:10.3389/fmicb.2023.1195083)
Supplement: Supplementary file 1 [file Table_1.XLSX]

## Sheet: Sheet1
Table S1 Genotypes and antibiotic-resistance profiles of selected 186 Clostridium perfringens isolates in the present study
Strain ID	colA	groEL	sodA	plc	gyrB	sigK	pgk	nadA	ST	Toxintype	Source	detailed source	Isolation year	VAN	MRP	MTZ	PEN	FOX	MXF	CLI	CHL
cp2019SJZ001	3	1	1	5	3	5	20	1	408	A	human	diarrhea patient	2019	S	S	S	I	S	S	R	I
cp2019SJZ002	120	119	119	141	73	83*	9	128	420*	A	human	diarrhea patient	2019	S	S	S	S	S	S	I	S
cp2020SJZ003	26	19	116*	20	1	5	4	113*	421*	A	human	diarrhea patient	2020	S	S	S	S	S	S	I	S
cp2020SJZ004	3	1	1	5	3	5	20	1	408	A	human	diarrhea patient	2020	S	S	S	S	S	S	R	S
cp2020SJZ005	118	127*	74	157*	25	84*	8	13	422*	A	human	diarrhea patient	2020	S	S	S	S	S	S	R	S
cp2020SJZ006	1	63	1	4	25	2	1	13	221	A	human	diarrhea patient	2020	S	S	S	S	S	R	R	S
cp2020SJZ007	1	110*	117*	137*	38	4	15	51	423*	A	human	diarrhea patient	2020	S	S	S	S	S	S	R	S
cp2020SJZ008	71	63	1	109	25	45	48	61	388	F	human	diarrhea patient	2020	S	S	S	S	S	R	I	S
cp2020SJZ009	143*	41	131*	158*	43	12	15	132*	424*	A	human	diarrhea patient	2020	S	S	S	S	S	S	R	S
cp2020SJZ010	132	1	1	136	2	7	20	1	425*	A	human	diarrhea patient	2020	S	S	S	R	S	S	R	S
cp2020SJZ011	132	1	1	136	2	7	20	1	425*	A	human	diarrhea patient	2020	S	S	S	I	S	S	R	I
cp2020SJZ012	132	1	1	136	2	7	20	1	425*	A	human	diarrhea patient	2020	S	S	S	I	S	S	R	S
cp2020SJZ013	4	19	1	4	3	71	20	1	370	A	human	diarrhea patient	2020	S	S	S	S	S	I	S	S
cp2020SJZ014	66	58	1	3	94	41	4	1	492*	A	human	diarrhea patient	2020	S	S	S	S	S	S	R	S
cp2020SJZ015	139*	10	6	25	16	17	14	20	428*	A	human	diarrhea patient	2020	S	S	S	S	S	S	R	S
cp2020SJZ016	142*	16	129*	4	2	66	4	129*	429*	A	human	diarrhea patient	2020	S	S	S	S	S	S	R	I
cp2020SJZ017	66	3	1	50	1	7	4	1	333	A	human	diarrhea patient	2020	S	S	S	S	S	S	S	S
cp2020SJZ018	19	5	1	5	5	2	3	1	41	A	human	diarrhea patient	2020	S	S	S	S	S	S	R	S
cp2020SJZ019	130*	13	7	134*	4	9	2	1	410	A	human	physical examination crowd	2020	S	S	S	R	S	S	R	R
cp2020SJZ020	4	26	20	1	71*	2	1	13	411	A	human	physical examination crowd	2020	S	S	S	S	S	R	I	R
cp2020SJZ021	131*	19	89	117	25	4	4	91	412	A	human	physical examination crowd	2020	S	S	S	S	S	S	R	S
cp2020SJZ022	74	73	89	135*	8	62	3	1	402	A	human	physical examination crowd	2020	S	S	S	R	S	I	R	S
cp2020SJZ023	69	41	115*	88	43	8	48	39	403	A	human	physical examination crowd	2020	S	S	S	S	S	S	I	S
cp2020SJZ024	4	1	22	4	3	2	1	13	430*	A	human	physical examination crowd	2020	S	S	S	S	S	S	R	S
cp2020SJZ025	144*	129*	74	80	49	57	3	61	431*	A	human	physical examination crowd	2020	S	S	S	S	S	S	S	S
cp2020SJZ026	10	114*	6	145*	2	8	6	1	432*	A	human	physical examination crowd	2020	S	S	S	I	S	S	R	S
cp2020SJZ027	55	66	85	117	25	12	54*	112	413	A	human	physical examination crowd	2020	S	S	S	S	S	S	R	S
cp2020SJZ028	120	99	1	54	38	4	51	89	433*	A	human	physical examination crowd	2020	S	S	S	S	S	S	I	S
cp2020SJZ029	37	41	81	34	8	19	1	8	434*	A	human	physical examination crowd	2020	S	S	S	R	I	S	S	S
cp2020SJZ030	148*	127	1	1	8	19	4	1	435*	A	human	physical examination crowd	2020	S	S	S	R	S	I	R	S
cp2020SJZ031	4	7	1	155	2	19	61*	127*	436*	A	human	physical examination crowd	2020	S	S	S	I	S	S	R	I
cp2020SJZ032	20	63	46	94	45	82	48	61	437*	A	human	diarrhea patient	2020	S	S	S	S	S	S	R	I
cp2020SJZ033	3	1	1	5	3	5	20	1	408	A	human	physical examination crowd	2020	S	S	S	I	S	S	R	S
cp2020SJZ034	10	114*	6	145*	2	8	6	1	432*	A	human	physical examination crowd	2020	S	S	S	S	S	S	R	S
cp2020SJZ035	4	49	1	88	1	3	15	102	409	A	human	physical examination crowd	2020	S	S	S	S	S	S	S	S
cp2020SJZ036	130*	13	7	134*	4	9	2	1	410	A	human	physical examination crowd	2020	S	S	S	R	S	S	R	R
cp2020SJZ037	25	24	134	24	25	4	4	105	439*	A	human	physical examination crowd	2020	S	S	S	S	S	S	R	I
cp2020SJZ038	3	1	5	136*	72*	7	1	11	404	A	human	physical examination crowd	2020	S	S	S	R	S	S	R	S
cp2020SJZ039	66	60	1	50	1	7	4	1	407	A	human	physical examination crowd	2020	S	S	S	I	S	S	S	S
cp2020SJZ040	1	63	1	4	25	2	1	13	221	A	human	diarrhea patient	2020	S	S	S	S	S	I	S	S
cp2020SJZ041	1	63	1	4	25	2	1	13	221	A	human	diarrhea patient	2020	S	S	S	S	S	I	S	S
cp2020SJZ042	23	12	133*	20	18	17	14	133*	440*	A	human	diarrhea patient	2020	S	S	S	S	S	S	S	S
cp2020SJZ043	3	1	1	5	3	5	20	1	408	A	human	diarrhea patient	2020	S	S	S	I	R	S	R	S
cp2020SJZ044	77	41	1	1	8	19	55*	1	415	A	human	diarrhea patient	2020	S	S	S	R	S	S	S	S
cp2020SJZ045	12	1	7	109	11	72*	4	105	405	A	human	diarrhea patient	2020	S	S	S	S	S	R	R	S
cp2020SJZ046	1	63	1	4	25	2	1	13	221	D	human	diarrhea patient	2020	S	S	S	S	S	R	R	R
cp2020SJZ047	131	93	89	117	25	12	4	91	441*	F	human	diarrhea patient	2020	S	S	S	S	S	I	R	S
2018-YCVTN979	3	1	1	5	3	5	20	1	408	A	animal	cattle	2018	S	S	S	S	S	S	R	S
2018-YCVTN986	74	73	89	135	8	62	3	1	402	A	animal	cattle	2018	S	S	S	I	S	I	S	S
JN3 2-1	12	29	7	151*	1	5	4	105	442*	A	human	diarrhea patient	2013	S	S	S	S	S	I	R	S
JN4 2-2	111	80	74	80	2	4	8	1	443*	A	human	diarrhea patient	2013	S	S	S	S	S	R	R	R
AAD2017SD029	20	1	14	19	5	2	2	1	29	A	human	diarrhea patient	2017	S	S	S	S	S	S	R	I
AAD2017SD051	3	5	79	7	3	4	49	116*	444*	A	human	diarrhea patient	2017	S	S	S	S	S	S	I	S
AAD2017SD055	12	29	7	11	11	5	4	105	445*	A	human	diarrhea patient	2017	S	S	S	S	S	R	R	I
AAD2017SD072	145*	18	127*	156*	29	81*	8	59	446*	A	human	diarrhea patient	2017	S	S	S	S	S	S	S	S
AAD2017SD077	4	34	1	6	4	4	3	1	77	F	human	diarrhea patient	2017	S	S	S	S	S	S	I	S
AAD2017SD083	3	19	1	10	3	5	20	1	383	A	human	diarrhea patient	2017	S	S	S	S	S	S	R	S
AAD2017SD094	3	29	3	10	3	5	20	1	324	A	human	diarrhea patient	2017	S	S	S	S	S	S	R	I
AAD2017SD096	11	10	7	11	52	10	6	1	447*	A	human	diarrhea patient	2017	S	S	S	S	S	S	R	S
AAD2017SD113	4	60	1	5	5	2	2	3	448*	F	human	diarrhea patient	2017	S	S	S	S	S	S	R	S
AAD2017SD114	19	5	1	5	5	2	3	1	41	A	human	diarrhea patient	2017	S	S	S	S	S	S	R	S
AAD2017SD116	23	123*	119	154*	82*	11	9	122	449*	A	human	diarrhea patient	2017	S	S	S	S	S	S	I	S
AAD2017SD117	6	101	93	5	8	2	2	1	450*	A	human	diarrhea patient	2017	S	S	S	S	S	S	I	S
AAD2017SD118	6	101	93	5	8	2	2	1	450*	A	human	diarrhea patient	2017	S	S	S	S	S	S	S	S
AAD2017SD121	4	5	1	6	4	4	3	1	451	A	human	diarrhea patient	2017	S	S	S	S	S	S	I	S
AAD2017SD122	19	130*	1	5	5	2	2	3	452*	A	human	diarrhea patient	2017	S	S	S	S	S	S	R	S
AAD2017SD124	20	63	46	94	45	82*	48	61	437*	A	human	diarrhea patient	2017	S	S	S	S	S	S	R	S
AAD2017SD135	19	34	1	5	5	2	3	3	315	A	human	diarrhea patient	2017	S	S	S	S	S	S	I	S
AAD2017SD149	22	126*	71	81	3	5	1	128*	454*	A	human	diarrhea patient	2017	S	S	S	S	S	S	I	S
AAD2017SD150	22	126*	71	81	3	5	1	128*	454*	A	human	diarrhea patient	2017	S	S	S	S	S	S	I	S
AAD2017SD152	4	3	1	10	8	2	1	1	62	A	human	diarrhea patient	2017	S	S	S	S	S	S	S	S
AAD2017SD154	4	3	1	10	8	2	1	1	62	A	human	diarrhea patient	2017	S	S	S	S	S	S	S	S
AAD2017SD155	4	3	1	10	8	2	1	1	62	A	human	diarrhea patient	2017	S	S	S	S	S	S	I	S
AAD2017SD158	19	34	1	5	5	2	3	3	315	A	human	diarrhea patient	2017	S	S	S	S	S	S	R	S
AAD2017SD160	4	19	1	4	3	71	20	1	370	A	human	diarrhea patient	2017	S	S	S	S	S	S	S	S
AAD2017SD163	66	3	1	50	4	41	4	1	349	A	human	diarrhea patient	2017	S	S	S	S	S	S	S	S
AAD2017SD165	84	3	1	7	3	2	49	1	456*	A	human	diarrhea patient	2017	S	S	S	S	S	S	I	S
AAD2017SD166	105	1	63	10	3	64	1	4	457*	A	human	diarrhea patient	2017	S	S	S	S	S	S	S	S
AAD2017SD177	3	29	1	1	1	5	4	1	458*	A	human	diarrhea patient	2017	S	S	S	S	S	S	R	I
AAD2017SD178	3	29	1	1	1	5	7	1	459*	A	human	diarrhea patient	2017	S	S	S	S	S	S	R	I
AAD2017SD181	136*	104	123*	147*	44	77*	11	95	460*	A	human	diarrhea patient	2017	S	S	S	S	S	S	S	S
AAD2017SD200	19	60	1	5	8	2	2	3	461*	A	human	diarrhea patient	2017	S	S	S	S	S	S	R	S
AAD2017SD202	4	34	1	6	4	4	3	1	77	F	human	diarrhea patient	2017	S	S	S	S	S	S	S	S
AAD2017SD223	134*	113*	121*	142*	29	75*	56*	117*	462*	A	human	diarrhea patient	2017	S	S	S	S	S	S	S	S
AAD2017SD242	19	85	3	5	5	2	3	3	463*	A	human	diarrhea patient	2017	S	S	S	S	S	S	R	S
AAD2017SD245	20	1	14	19	5	2	2	1	29	A	human	diarrhea patient	2017	S	S	S	S	S	S	I	S
AAD2017SD262	135*	105	108	143*	74*	76*	8	118*	464*	A	human	diarrhea patient	2017	S	S	S	S	S	S	S	S
AAD2017SD276	7	94	122*	144*	75*	2	1	119*	465*	A	human	diarrhea patient	2017	S	S	S	S	S	S	R	S
AAD2017SD287	4	19	1	4	3	2	1	1	179	A	human	diarrhea patient	2017	S	S	S	S	S	S	I	S
AAD2017SD342	62	15	130*	146	85*	11	57	131*	466*	F	human	diarrhea patient	2017	S	S	S	S	S	S	S	S
AAD2017SD346	6	29	3	10	3	5	1	1	455*	A	human	diarrhea patient	2017	S	S	S	S	S	S	I	S
AAD2017SD351	66	58	1	3	1	41	4	1	372	A	human	diarrhea patient	2017	S	S	S	S	S	S	R	S
AAD2017SD363	62	15	130*	146	85*	11	57	131*	466*	A	human	diarrhea patient	2017	S	S	S	S	S	S	S	S
AAD2017SD388	4	99	135*	9	43	5	8	134*	468*	A	human	diarrhea patient	2017	S	S	S	S	S	S	S	S
AAD2018SD037	4	5	1	6	4	4	3	3	8	A	human	diarrhea patient	2018	S	S	S	S	S	S	I	I
AAD2018SD065	3	29	3	10	3	5	20	1	324	A	human	diarrhea patient	2018	S	S	S	S	S	S	R	I
AAD2018SD066	19	5	1	5	5	2	4	1	469*	A	human	diarrhea patient	2018	S	S	S	S	S	S	R	S
AAD2018SD074	20	1	5	150*	3	2	2	1	470*	A	human	diarrhea patient	2018	S	S	S	S	S	S	S	S
AAD2018SD078	1	63	1	4	25	2	1	13	221	A	human	diarrhea patient	2018	S	S	S	S	S	I	R	S
AAD2018SD129	1	63	1	4	25	4	1	13	471*	A	human	diarrhea patient	2018	S	S	S	S	S	I	R	S
AAD2018SD153	26	19	5	159	25	85	8	75	472*	A	human	diarrhea patient	2018	S	S	S	S	S	S	S	S
AAD2018SD161	146*	125*	128*	109	84*	19	3	13	473*	A	human	diarrhea patient	2018	S	S	S	S	S	S	R	S
AAD2018SD165	3	85	3	10	3	5	20	1	314	A	human	diarrhea patient	2018	S	S	S	S	S	S	S	S
AAD2018SD192	71	63	1	117	45	45	48	61	474*	A	human	diarrhea patient	2018	S	S	S	S	S	S	R	S
AAD2018SD194	4	77	1	11	1	5	4	1	353	A	human	diarrhea patient	2018	S	S	S	S	S	S	S	S
AAD2018SD199	54	58	3	11	86*	5	1	13	475*	A	human	diarrhea patient	2018	S	S	S	S	S	S	I	S
cp2020SDY001	26	49	23	24	25	12	4	124	476*	A	animal	sheep	2020	S	S	S	R	I	S	R	S
cp2020SDY003	12	14	1	9	3	5	4	52	378	A	animal	sheep	2020	S	S	S	S	S	S	R	S
cp2020SDY004	26	49	23	24	25	12	4	124*	476*	A	animal	sheep	2020	S	S	S	S	S	S	I	S
cp2020SDY005	5	16	102	140*	25	66	8	52	477*	A	animal	sheep	2020	S	S	S	S	S	S	S	S
cp2020SDY006	54	58	3	11	86	5	1	13	475*	A	animal	sheep	2020	S	S	S	S	S	S	I	R
cp2020SDY007	1	127*	1	1	8	19	4	1	479*	A	animal	sheep	2020	S	S	R	S	I	R	R	S
cp2020SDY008	12	19	7	11	11	62	4	105	483*	A	animal	sheep	2020	S	S	S	S	S	R	R	S
cp2020SDY009	1	127	1	1	8	19	4	1	479*	A	animal	sheep	2020	S	S	S	R	S	I	R	S
cp2020SDY010	1	127	1	1	8	19	4	1	479*	A	animal	sheep	2020	S	S	S	R	S	I	R	I
cp2020SDY011	1	127	1	1	8	19	4	1	479*	A	animal	sheep	2020	S	S	S	I	S	I	R	I
cp2020SDY012	1	63	1	4	25	2	1	13	221*	A	animal	sheep	2020	S	S	S	S	S	R	R	I
cp2020SDY013	71	3	1	109	25	7	4	1	376	A	animal	sheep	2020	S	S	S	R	S	I	R	S
cp2020SDY014	1	127	1	1	8	19	4	1	479*	A	animal	sheep	2020	S	S	S	R	S	I	R	S
cp2020SDY015	62	122	136*	149	50	11	9	136*	484*	A	animal	sheep	2020	S	S	R	S	S	S	R	I
cp2020SDY016	74	76	32	80	49	62	3	88	485*	A	animal	sheep	2020	S	S	S	S	S	S	S	S
cp2020SDY017	120	15	119*	141*	73*	74*	2	115*	486*	A	animal	sheep	2020	S	S	S	S	S	S	S	S
cp2020SDY018	62	122*	126*	153*	10	73	60*	126*	487*	A	animal	sheep	2020	S	S	S	S	S	S	S	S
cp2020SDY019	71	63	1	109	25	45	48	61	388	A	animal	sheep	2020	S	S	S	S	S	I	S	S
cp2020SDY020	133*	1	120*	46	3	7	1	13	488*	A	animal	sheep	2020	S	S	S	S	S	S	S	S
cp2020SDY021	66	58	1	3	1	41	4	1	372	A	animal	sheep	2020	S	S	S	S	S	S	S	S
cp2020SDY022	66	3	1	50	1	7	4	1	333	A	animal	sheep	2020	S	S	S	I	S	S	R	S
cp2020SDY023	19	10	1	5	5	2	3	1	316	A	animal	sheep	2020	S	S	S	S	S	S	I	S
2018YN006	85	29	118*	4	16	63	46	105	489*	A	human	diarrhea patient	2018	S	S	S	S	S	I	R	S
2018YN138	3	1	43	136	2	3	3	3	490*	A	human	diarrhea patient	2018	S	S	S	R	S	S	R	I
2018YN190	1	111*	41	138*	16	50	30	27	491*	A	human	diarrhea patient	2018	S	S	S	S	S	S	S	S
2018YN191	1	111	41	138	16	50	30	27	491*	A	human	diarrhea patient	2018	S	S	S	S	S	S	S	S
2018YN281	23	12	21	20	80	17	14	125	493*	F	human	diarrhea patient	2018	S	S	S	S	S	S	S	S
2018YN292	23	12	21	20	80	17	14	125	493*	A	human	diarrhea patient	2018	S	S	S	S	S	S	S	S
2018YN294	23	12	21	20	80	17	14	125	493*	A	human	diarrhea patient	2018	S	S	S	S	S	S	S	S
2018YN298	23	12	21	20	80	17	14	125	493*	A	human	diarrhea patient	2018	S	S	S	S	S	S	S	S
2018YN300	71	63	1	3	45	45	48	130*	497*	A	human	diarrhea patient	2018	S	S	S	S	S	S	R	S
YN90	66	58	1	50	3	41	4	3	498*	A	human	diarrhea patient	2016	S	S	S	S	S	I	R	S
YN180	66	58	1	50	3	41	4	3	498*	A	human	diarrhea patient	2016	S	S	S	S	S	I	R	S
YN272	3	5	1	3	56	2	39	72	348	A	human	diarrhea patient	2016	S	S	S	S	S	S	R	I
YN714	132	1	89	136	2	7	1	11	500*	A	human	diarrhea patient	2016	S	S	S	S	S	S	R	S
YN731-1	132	1	89	136	2	7	1	11	500*	A	human	diarrhea patient	2016	S	S	S	S	S	S	R	S
YN758	132*	1	5	136	2	7	1	11	502*	A	human	diarrhea patient	2016	S	S	S	S	S	S	S	S
YNZ79	11	13	7	134	2	9	6	1	503*	A	animal	pig	2016	S	S	S	R	S	S	S	S
B157	66	3	1	50	1	7	4	1	333	A	human	healthy farming population	2017	S	S	S	S	S	S	R	S
B221	23	12	29	152*	18	17	15	18	504*	A	human	healthy farming population	2017	S	S	S	S	S	S	S	S
B021	26	19	116	20	1	5	4	113	421*	A	human	healthy farming population	2017	S	S	S	S	S	S	S	S
cp2020wz002	3	4	43	3	5	3	3	1	506*	A	human	non-diarrheal patient	2020	S	S	S	S	S	S	R	S
cp2020wz004	110	3	114	124	56	2	1	72	400	A	human	non-diarrheal patient	2020	S	S	S	S	S	S	I	S
cp2020wz005	152*	115*	119	146*	50	73	57*	120*	467*	A	human	non-diarrheal patient	2020	S	S	S	S	S	S	R	S
cp2020wz006	3	29	1	43	5	5	4	1	354	A	human	non-diarrheal patient	2020	S	S	S	S	S	S	S	S
cp2020wz007	4	29	19	43	1	5	4	1	72	F	human	non-diarrheal patient	2020	S	S	S	S	S	S	R	I
cp2020wz008	3	4	43	3	87*	3	3	1	453	A	human	non-diarrheal patient	2020	S	S	S	S	S	S	S	S
cp2020wz009	3	5	1	3	5	3	3	1	352	A	human	non-diarrheal patient	2020	S	S	S	S	S	S	I	S
cp2020wz010	23	12	24	20	80*	17	14	125*	507	A	human	non-diarrheal patient	2020	S	S	S	S	S	S	S	S
cp2020wz011	4	3	1	10	8	2	1	1	62	A	human	non-diarrheal patient	2020	S	S	S	S	S	S	I	S
cp2020wz012	90	58	79	11	56	24	1	13	508*	F	human	non-diarrheal patient	2020	S	S	S	S	S	S	S	S
cp2020wz013	4	3	79	10	8	2	1	1	509*	A	human	non-diarrheal patient	2020	S	S	S	S	S	S	S	S
cp2020YL1	137*	116*	124*	11	76*	78*	8	15	510*	A	food	retail meat product	2020	S	S	S	S	S	S	S	S
cp2020YL2	137*	116*	124*	11	76*	78*	8	15	510*	A	food	retail meat product	2020	S	S	S	S	S	S	I	S
cp2020YL3	4	1	3	34	3	2	1	13	512*	A	food	retail meat product	2020	S	S	S	S	S	S	R	S
cp2020YL4	147*	19	132*	109	49	63	46	8	513*	A	food	retail meat product	2020	S	S	S	S	S	S	I	S
cp2020YL5	9	128*	6	12	2	9	6	1	514*	A	food	retail meat product	2020	S	S	S	S	S	S	I	S
cp2020YL6	4	117*	1	4	2	2	1	121*	515*	A	food	retail meat product	2020	S	S	S	S	S	S	I	S
cp2020YL7	25	4	46	148	2	27	22	82	516*	A	food	retail meat product	2020	S	S	S	S	S	S	S	S
cp2020YL8	25	4	46	148*	2	27	22	82	516*	F	food	retail meat product	2020	S	S	S	S	S	S	I	S
cp2020YL9	1	63	1	4	25	2	1	13	221	A	food	retail meat product	2020	S	S	S	S	S	S	R	S
cp2020YL10	138*	4	1	3	5	3	3	1	518*	A	food	retail meat product	2020	S	S	S	S	S	S	S	S
cp2020YL11	3	1	63	10	3	64	1	4	357	A	food	retail meat product	2020	S	S	S	S	S	S	S	S
cp2020YL12	3	1	3	4	3	2	58*	1	519*	A	food	retail meat product	2020	S	S	S	S	S	S	S	S
cp2020YL13	4	4	1	4	3	2	1	3	520*	A	food	retail meat product	2020	S	S	S	S	S	S	S	S
cp2020YL14	38	103	62	17	6	57	59*	61	521*	A	food	retail meat product	2020	S	S	S	S	S	R	R	S
AAD2019XAzhou	20	1	14	19	5	2	2	1	29	A	human	diarrhea patient	2019	S	S	S	R	S	R	R	R
cp2021XA1 AAD	132	1	5	136	2	7	1	11	502*	A	human	diarrhea patient	2021	S	S	S	S	S	S	R	I
cp2021XA2 AAD	85	80	23	9	1	57	7	105	523*	A	human	diarrhea patient	2021	S	S	S	S	S	S	R	S
XA3	74	73	32	135	8	62	3	1	524*	A	human	diarrhea patient	2020	S	S	S	S	S	S	I	S
AADXA8	19	10	1	5	5	2	3	1	316	A	human	diarrhea patient	2020	S	S	S	R	S	S	S	S
XA12	3	71	1	46	3	2	1	1	278	F	human	diarrhea patient	2020	S	S	S	I	S	S	S	S
cp2020HXR87-1	19	69	54	5	81	2	3	1	525	A	human	diarrhea patient	2020	S	S	S	S	S	S	I	S
cp2020HXF133	19	69	54	5	81*	2	3	1	525*	A	human	diarrhea patient	2020	S	S	S	S	S	S	I	S
BJ30120086	11	11	7	12	2	9	6	44	526*	A	human	diarrhea patient	2016	S	S	S	I	S	S	S	S
BJ30109041	6	101	93	5	5	2	2	3	210	A	human	diarrhea patient	2016	S	S	S	S	S	S	R	I
BJ30111045	11	10	6	139*	2	9	6	44	527*	A	human	diarrhea patient	2016	S	S	S	I	S	S	R	S
BJ30124035	77	41	23	1	8	19	55	1	528*	A	human	diarrhea patient	2016	S	S	S	R	S	S	S	S
BJ30124055	13	112*	6	126	52	8	2	1	529*	A	human	diarrhea patient	2016	S	S	S	S	S	S	I	S
BJ30109062	62	122	126	153	10	73	62*	126	530*	A	human	diarrhea patient	2016	S	S	S	S	S	S	R	I
*new allele and new STs detected in this study.
