# Supplementary material for: Molecular characteristics and phylogenetic analysis of Clostridium perfringens from different regions in China, from 2013 to 2021
Source: Front Microbiol. 2023 Jul 6;14:1195083. doi: 10.3389/fmicb.2023.1195083 (PMC10359303; doi:10.3389/fmicb.2023.1195083)
Supplement: Supplementary file 2 [file Table_2.XLSX]

## Sheet: Sheet1
Table S2 Groups and STs identified for C. perfringens isolates
Group	ST	allelic profile (colA-groEL-sodA-plc-gyrB-sigK-pgk-nadA)	No. of isolates	isolates
Group I	ST221	1-63-1-4-25-2-1-13	7	AAD2018SD078、cp2020SDY012、cp2020SJZ006、cp2020SJZ040、cp2020SJZ041、cp2020SJZ046、cp2020YL9
	ST479	1-127-1-1-8-19-4-1	5	cp2020SDY007、cp2020SDY009、cp2020SDY010、cp2020SDY011、cp2020SDY014
	ST408	3-1-1-5-3-5-20-1	5	2018-YCVTN979、cp2019SJZ001、cp2020SJZ004、cp2020SJZ033、cp2020SJZ043
	ST62	4-3-1-10-8-2-1-1	4	AAD2017SD152、AAD2017SD154、AAD2017SD155、cp2020wz011
	ST333	66-3-1-50-1-7-4-1	3	B157、cp2020SDY022、cp2020SJZ017
	ST29	20-1-14-19-5-2-2-1	3	AAD2017SD029、AAD2017SD245、AAD2019XA
	ST425	132-1-1-136-2-7-20-1	3	cp2020SJZ010、cp2020SJZ011、cp2020SJZ012
	ST41	19-5-1-5-5-2-3-1	2	AAD2017SD114、cp2020SJZ018
	ST324	3-29-3-10-3-5-20-1	2	AAD2017SD094、AAD2018SD065
	ST316	19-10-1-5-5-2-3-1	2	AADXA8、cp2020SDY023
	ST77	4-34-1-6-4-4-3-1	2	AAD2017SD077、AAD2017SD202
	ST502	132-1-5-136-2-7-1-11	2	cp2021XA1、YN758
	ST372	66-58-1-3-1-41-4-1	2	AAD2017SD351、cp2020SDY021
	ST500	132-1-89-136-2-7-1-11	2	YN714、YN731-1
	ST315	19-34-1-5-5-2-3-3	2	AAD20175D135、AAD2017SD158
	ST450	6-101-93-5-8-2-2-1	2	AAD2017SD117、AAD2017SD118
	ST370	4-19-1-4-3-71-20-1	2	AAD2017SD160、cp20205JZ013
	ST388	71-63-1-109-25-45-48-61	2	cp2020SDY019、cp2020SJZ008
	ST437	20-63-46-94-45-82-48-61	2	AAD2017SD124、cp2020SJZ032
	ST454	22-126-71-81-3-5-1-128	2	AAD20175D149、AAD2017SD150
	ST475	54-58-3-11-86-5-1-13	2	AAD2018SD199、cp2020SDY006
	ST421	26-19-116-20-1-5-4-113	2	B021、cp2020SJZ003
	ST525	19-69-54-5-81-2-3-1	2	cp2020HXF133、cp2020HXR87-1
	ST498	66-58-1-50-3-41-4-3	2	YN180、YN90
	ST451	4-5-1-6-4-4-3-1	1	AAD2017SD121
	ST506	3-4-43-3-5-3-3-1	1	cp2020wz002
	ST458	3-29-1-1-1-5-4-1	1	AAD2017SD177
	ST8	4-5-1-6-4-4-3-3	1	AAD2018SD037
	ST469	19-5-1-5-5-2-4-1	1	AAD2018SD066
	ST314	3-85-3-10-3-5-20-1	1	AAD2018SD165
	ST457	105-1-63-10-3-64-1-4	1	AAD2017SD166
	ST459	3-29-1-1-1-5-7-1	1	AAD2017SD178
	ST471	1-63-1-4-25-4-1-13	1	AAD2018SD129
	ST528	77-41-23-1-8-19-55-1	1	BJ24035
	ST492	66-58-1-3-94-41-4-1	1	cp2020SJZ014
	ST435	148-127-1-1-8-19-4-1	1	cp2020SJZ030
	ST407	66-60-1-50-1-7-4-1	1	cp2020SJZ039
	ST415	77-41-1-1-8-19-55-1	1	cp2020SJZ044
	ST453	3-4-43-3-87-3-3-1	1	cp2020wz008
	ST509	4-3-79-10-8-2-1-1	1	cp2020wz013
	ST357	3-1-63-10-3-64-1-4	1	cp2020YL11
	ST383	3-19-1-10-3-5-20-1	1	AAD2017SD083
	ST452	19-130-1-5-5-2-2-3	1	AAD2017SD122
	ST445	12-29-7-11-11-5-4-105	1	AAD2017SD055
	ST448	4-60-1-5-5-2-2-3	1	AAD2017SD113
	ST461	19-60-1-5-8-2-2-3	1	AAD2017SD200
	ST179	4-19-1-4-3-2-1-1	1	AAD2017SD287
	ST474	71-63-1-117-45-45-48-61	1	AAD2018SD192
	ST352	3-5-1-3-5-3-3-1	1	cp2020wz009
	ST518	138-4-1-3-5-3-3-1	1	cp2020YL10
	ST497	71-63-1-3-45-45-48-130	1	2018YN300
	ST349	66-3-1-50-4-41-4-1	1	AAD2017SD163
	ST463	19-85-3-5-5-2-3-3	1	AAD2017SD242
	ST455	6-29-3-10-3-5-1-1	1	AAD2017SD346
	ST210	6-101-93-5-5-2-2-3	1	BJ09041
	ST483	12-19-7-11-11-62-4-105	1	cp2020SDY008
	ST430	4-1-22-4-3-2-1-13	1	cp2020SJZ024
	ST404	3-1-55-136-72-7-1-11	1	cp2020SJZ038
	ST354	3-29-1-43-5-5-4-1	1	cp2020wz006
	ST520	4-4-1-4-3-2-1-3	1	cp2020YL13
	ST512	4-1-3-34-3-2-1-13	1	cp2020YL3
	ST442	12-29-7-151-1-5-4-105	1	JN3
	ST490	3-1-43-136-2-3-3-3	1	2018YN138
	ST444	3-5-79-7-3-4-49-116	1	AAD2017SD051
	ST456	84-3-1-7-3-2-49-1	1	AAD2017SD165
	ST470	20-1-5-150-3-2-2-1	1	AAD2018SD074
	ST353	4-77-1-11-1-5-4-1	1	AAD2018SD194
	ST378	12-14-1-9-3-5-4-52	1	cp2020SDY003
	ST376	71-3-1-109-25-7-4-1	1	cp2020SDY013
	ST488	133-1-120-46-3-7-1-13	1	cp2020SDY020
	ST411	4-26-20-1-71-2-1-13	1	cp2020SJZ020
	ST434	37-41-81-34-8-19-1-8	1	cp2020SJZ029
	ST436	4-7-1-155-2-19-61-127	1	cp2020SJZ031
	ST409	4-49-1-88-1-3-15-102	1	cp2020SJZ035
	ST405	12-1-7-109-11-72-4-105	1	cp2020SJZ045
	ST400	110-3-114-124-56-2-1-72	1	cp2020wz004
	ST72	4-29-19-43-1-5-4-1	1	cp2020wz007
	ST508	90-58-79-11-56-24-1-13	1	cp2020wz012
	ST519	3-1-3-4-3-2-58-1	1	cp2020YL12
	ST515	4-117-1-4-2-2-1-121	1	cp2020YL6
	ST278	3-71-1-46-3-2-1-1	1	XA12
	ST348	3-5-1-3-56-2-39-72	1	YN272
Group II	ST476	26-49-23-24-25-12-4-124	2	cp2020SDY001、cp2020SDY004
	ST441	131-93-89-117-25-12-4-91	1	cp2020SJZ047
	ST439	25-24-134-24-25-4-4-105	1	cp2020SJZ037
	ST413	55-66-85-117-25-12-54-112	1	cp2020SJZ027
	ST412	131-19-89-117-25-4-4-91	1	cp2020SJZ021
Group III	ST402	74-73-89-135-8-62-3-1	2	2018-YCVTN986、cp2020SJZ022
	ST524	74-73-32-135-8-62-3-1	1	XA3
	ST485	74-76-32-80-49-62-3-88	1	cp2020SDY016
	ST431	144-129-74-80-49-57-3-61	1	cp2020SJZ025
Group Ⅳ	ST410	130-13-7-134-4-9-2-1	2	cp2020SJZ019 、cp2020SJZ036
	ST432	10-114-6-145-2-8-6-1	2	cp2020SJZ026 、cp2020SJZ034
	ST447	11-10-7-11-52-10-6-1	1	AAD2017SD096
	ST527	11-10-6-139-2-9-6-44	1	BJ11045
	ST526	11-11-7-12-2-9-6-44	1	BJ20086
	ST529	13-112-6-126-52-8-2-1	1	BJ24055
	ST514	9-128-6-12-2-9-6-1	1	cp2020YL5
	ST503	11-13-7-134-2-9-6-1	1	YNZ79
Group Ⅴ	ST493	23-12-21-20-80-17-14-125	4	2018YN281、2018YN292、2018YN294、2018YN298
	ST507	23-12-24-20-80-17-14-125	1	cp2020wz010
	ST504	23-12-29-152-18-17-15-18	1	B221
	ST440	23-12-133-20-18-17-14-133	1	cp2020SJZ042
Singleton	ST516	25-4-46-148-2-27-22-82	2	cp2020YL7、cp2020YL8
	ST510	137-116-124-11-76-78-8-15	2	cp2020YL1、cp2020YL2
	ST466	62-15-130-146-85-11-57-131	2	AAD2017SD342、AAD2017SD363
	ST491	1-111-41-138-16-50-30-27	2	2018YN190、2018YN191
	ST513	147-19-132-109-49-63-46-8	1	cp2020YL4
	ST521	38-103-62-17-6-57-59-61	1	cp2020YL14
	ST477	5-16-102-140-25-66-8-52	1	cp2020SDY005
	ST484	62-122-136-149-50-11-9-136	1	cp2020SDY015
	ST486	120-15-119-141-73-74-2-115	1	cp2020SDY017
	ST487	62-122-126-153-10-73-60-126	1	cp2020SDY018
	ST467	152-115-119-146-50-73-57-120	1	cp2020wz005
	ST530	62-122-126-153-10-73-62-126	1	BJ09062
	ST420	120-119-119-141-73-83-9-128	1	cp2019SJZ002
	ST449	23-123-119-154-82-11-9-122	1	AAD2017SD116
	ST428	139-10-6-25-16-17-14-20	1	cp2020SJZ015
	ST462	134-113-121-142-29-75-56-117	1	AAD2017SD223
	ST446	145-18-127-156-29-81-8-59	1	AAD2017SD072
	ST464	135-105-108-143-74-76-8-118	1	AAD2017SD262
	ST489	85-29-118-4-16-63-46-105	1	2018YN006
	ST460	136-104-123-147-44-77-11-95	1	AAD2017SD181
	ST468	4-99-135-9-43-5-8-134	1	AAD2017SD388
	ST523	85-80-23-9-1-57-7-105	1	cp2021XA2
	ST443	111-80-74-80-2-4-8-1	1	JN4
	ST423	1-110-117-137-38-4-15-51	1	cp2020SJZ007
	ST465	7-94-122-144-75-2-1-119	1	AAD2017SD276
	ST433	120-99-1-54-38-4-51-89	1	cp2020SJZ028
	ST429	142-16-129-4-2-66-4-129	1	cp2020SJZ016
	ST473	146-125-128-109-84-19-3-13	1	AAD2018SD161
	ST422	118-127-74-157-25-84-8-13	1	cp2020SJZ005
	ST424	143-41-131-158-43-12-15-132	1	cp2020SJZ009
	ST403	69-41-115-88-43-8-48-39	1	cp2020SJZ023
	ST472	26-19-5-159-25-85-8-75	1	AAD2018SD153
