# Supplementary material for: Molecular characteristics and phylogenetic analysis of Clostridium perfringens from different regions in China, from 2013 to 2021
Source: Front Microbiol. 2023 Jul 6;14:1195083. doi: 10.3389/fmicb.2023.1195083 (PMC10359303; doi:10.3389/fmicb.2023.1195083)
Supplement: Supplementary file 3 [file Table_3.XLSX]

## Sheet: Sheet1
Table S3 AMR genes in C. perfringens isolates
Strain ID	AAC(6')-Ie-APH(2'')-Ia	ANT(6)-Ib	Clostridium_perfringens_mprF	ErmA	ErmB	ErmQ	ErmT	LnuP	dfrF	fexA	lnuD	mphB	optrA	tet44	tetA(P)	tetB(P)
number	38	37	178	4	16	93	1	60	1	4	1	3	4	37	173	141
cp2019SJZ001	1	0	1	0	1	0	0	0	0	0	0	0	0	0	1	1
cp2019SJZ002	0	0	1	0	0	0	0	0	0	0	0	0	0	0	1	1
cp2020SJZ003	0	0	1	0	0	0	0	1	0	0	0	0	0	0	1	1
cp2020SJZ004	1	0	1	0	1	0	0	0	0	0	0	0	0	0	1	1
cp2020SJZ005	0	1	1	0	0	1	0	0	0	0	0	0	0	1	1	0
cp2020SJZ006	1	0	1	0	0	1	0	1	0	0	0	0	0	0	1	1
cp2020SJZ007	0	0	1	0	0	1	0	1	0	0	0	0	0	0	1	1
cp2020SJZ008	0	1	1	0	0	1	0	1	0	0	0	0	0	1	1	0
cp2020SJZ009	0	0	1	0	0	1	0	0	0	0	0	0	0	0	1	1
cp2020SJZ010	1	0	1	0	1	0	0	0	0	0	0	0	0	0	1	1
cp2020SJZ011	1	0	1	0	1	0	0	0	0	0	0	0	0	0	1	1
cp2020SJZ012	1	0	1	0	1	0	0	0	0	0	0	0	0	0	1	1
cp2020SJZ013	1	0	1	0	1	0	0	0	1	0	0	0	0	0	1	1
cp2020SJZ014	0	0	1	0	0	1	0	0	0	0	0	0	0	0	1	1
cp2020SJZ015	0	0	1	0	0	1	0	1	0	0	0	0	0	0	1	1
cp2020SJZ016	0	1	1	0	0	1	0	1	0	0	0	0	0	1	1	0
cp2020SJZ017	0	0	1	0	0	1	0	0	0	0	0	0	0	0	1	1
cp2020SJZ018	0	0	1	0	0	1	0	1	0	0	0	0	0	0	1	1
cp2020SJZ019	0	1	1	1	0	0	0	1	0	1	0	0	1	1	1	0
cp2020SJZ021	0	1	1	0	0	1	0	1	0	0	0	0	0	1	1	0
cp2020SJZ022	1	1	1	0	0	1	0	1	0	0	0	0	0	1	1	0
cp2020SJZ023	0	1	1	0	0	1	0	0	0	0	0	0	0	1	1	0
cp2020SJZ024	0	0	1	0	0	1	0	0	0	0	0	0	0	0	0	1
cp2020SJZ025	0	0	1	0	0	1	0	0	0	0	0	0	0	0	1	1
cp2020SJZ026	0	1	1	0	1	0	0	0	0	0	0	0	0	1	1	1
cp2020SJZ027	0	0	1	0	0	1	0	0	0	0	0	0	0	0	0	1
cp2020SJZ028	0	0	1	0	0	1	0	0	0	0	0	0	0	0	1	1
cp2020SJZ029	0	0	1	0	0	0	0	0	0	0	0	0	0	0	1	1
cp2020SJZ030	1	1	1	0	0	1	0	0	0	0	0	0	0	1	1	0
cp2020SJZ031	0	0	1	0	0	1	0	1	0	0	0	0	0	0	1	1
cp2020SJZ032	1	0	1	0	0	1	0	0	0	0	0	0	0	0	1	1
cp2020SJZ033	1	0	1	0	1	0	0	0	0	0	0	0	0	0	1	1
cp2020SJZ034	0	1	1	0	0	0	0	1	0	0	0	0	0	1	1	1
cp2020SJZ035	0	0	1	0	0	0	0	0	0	0	0	0	0	0	1	1
cp2020SJZ036	0	1	1	1	0	0	0	1	0	1	0	0	1	1	1	0
cp2020SJZ037	0	0	1	0	0	1	0	1	0	0	0	0	0	0	1	1
cp2020SJZ038	0	0	1	0	0	1	0	0	0	0	0	0	0	0	1	1
cp2020SJZ039	0	0	1	0	0	1	0	0	0	0	0	0	0	0	1	1
cp2020SJZ040	1	0	1	0	0	0	0	1	0	0	0	0	0	0	1	1
cp2020SJZ041	1	0	1	0	0	0	0	1	0	0	0	0	0	0	1	1
cp2020SJZ042	0	0	1	0	0	0	0	0	0	0	0	0	0	0	0	0
cp2020SJZ043	1	0	1	0	1	0	0	0	0	0	0	0	0	0	1	1
cp2020SJZ044	0	0	1	0	0	0	0	0	0	0	0	0	0	0	1	0
cp2020SJZ045	1	1	1	0	1	1	0	1	0	0	0	0	0	1	1	1
cp2020SJZ046	1	0	1	0	0	1	0	1	0	0	0	0	0	0	1	1
cp2020SJZ047	0	1	1	0	0	1	0	1	0	0	0	0	0	1	1	0
2018-YCVTN979	1	0	1	0	1	0	1	0	0	0	0	0	0	0	1	1
2018-YCVTN986	1	1	1	0	0	0	0	1	0	0	0	0	0	1	1	0
JN3 2-1	1	1	1	1	0	1	0	1	0	1	0	0	1	1	1	1
JN4 2-2	1	1	1	0	0	1	0	1	0	0	0	0	0	1	1	1
AAD2017SD029	0	0	1	0	0	1	0	0	0	0	0	0	0	0	1	1
AAD2017SD051	0	0	1	0	0	0	0	0	0	0	0	0	0	0	1	1
AAD2017SD055	1	1	1	0	0	1	0	1	0	0	0	0	0	1	1	1
AAD2017SD072	0	0	1	0	0	1	0	0	0	0	0	0	0	0	1	1
AAD2017SD077	0	0	1	0	0	0	0	0	0	0	0	0	0	0	1	1
AAD2017SD083	1	0	1	0	1	0	0	0	0	0	0	0	0	0	1	1
AAD2017SD094	0	0	1	0	0	1	0	0	0	0	0	0	0	0	1	1
AAD2017SD096	0	1	1	0	0	1	0	0	0	0	0	0	0	1	1	1
AAD2017SD113	0	0	1	0	0	1	0	0	0	0	0	0	0	0	1	1
AAD2017SD114	0	0	1	0	0	1	0	0	0	0	0	0	0	0	1	1
AAD2017SD116	0	0	1	0	0	0	0	0	0	0	0	0	0	0	1	1
AAD2017SD117	0	0	1	0	0	0	0	0	0	0	0	0	0	0	1	1
AAD2017SD118	0	0	1	0	0	0	0	0	0	0	0	0	0	0	1	1
AAD2017SD121	0	0	1	0	0	0	0	0	0	0	0	0	0	0	1	1
AAD2017SD122	0	0	1	0	0	1	0	0	0	0	0	0	0	0	1	1
AAD2017SD124	1	0	1	0	0	1	0	0	0	0	0	0	0	0	1	1
AAD2017SD135	0	0	1	0	0	0	0	0	0	0	0	0	0	0	1	1
AAD2017SD149	0	0	1	0	0	0	0	1	0	0	0	0	0	0	1	1
AAD2017SD150	0	0	1	0	0	0	0	1	0	0	0	0	0	0	1	1
AAD2017SD152	0	0	1	0	0	0	0	0	0	0	0	0	0	0	1	1
AAD2017SD155	0	0	1	0	0	0	0	0	0	0	0	0	0	0	1	1
AAD2017SD158	1	0	1	0	1	0	0	0	0	0	0	0	0	0	1	1
AAD2017SD160	1	0	1	0	1	0	0	0	0	0	0	0	0	0	1	1
AAD2017SD163	0	0	1	0	0	0	0	0	0	0	0	0	0	0	1	1
AAD2017SD165	0	0	1	0	0	0	0	0	0	0	0	0	0	0	1	1
AAD2017SD166	0	0	1	0	0	0	0	0	0	0	0	0	0	0	1	1
AAD2017SD177	0	0	1	0	0	0	0	0	0	0	0	0	0	0	1	1
AAD2017SD178	0	0	1	0	0	1	0	0	0	0	0	0	0	0	1	1
AAD2017SD181	0	0	1	0	0	0	0	1	0	0	0	0	0	0	0	1
AAD2017SD200	0	0	1	0	0	1	0	1	0	0	0	0	0	0	1	1
AAD2017SD202	0	0	1	0	0	0	0	0	0	0	0	0	0	0	1	0
AAD2017SD223	0	0	1	0	0	0	0	0	0	0	0	0	0	0	1	1
AAD2017SD242	0	0	1	0	0	0	0	0	0	0	0	0	0	0	1	1
AAD2017SD245	0	0	1	0	0	0	0	0	0	0	0	0	0	0	1	0
AAD2017SD262	0	0	1	0	0	1	0	0	0	0	0	0	0	0	1	1
AAD2017SD276	0	0	1	0	0	0	0	0	0	0	0	0	0	0	1	1
AAD2017SD287	0	0	1	0	0	1	0	0	0	0	0	0	0	0	1	0
AAD2017SD342	0	0	1	0	0	0	0	0	0	0	0	0	0	0	1	1
AAD2017SD346	0	0	1	0	0	0	0	0	0	0	0	0	0	0	1	1
AAD2017SD351	0	0	1	0	0	1	0	0	0	0	0	0	0	0	1	1
AAD2017SD363	0	0	1	0	0	0	0	0	0	0	0	0	0	0	1	1
AAD2017SD388	0	0	1	0	0	0	0	0	0	0	0	0	0	0	1	1
AAD2018SD037	0	0	1	0	0	1	0	0	0	0	0	0	0	0	1	1
AAD2018SD065	1	0	1	0	1	0	0	0	0	0	0	0	0	0	1	1
AAD2018SD066	0	0	1	0	0	1	0	0	0	0	0	0	0	0	1	1
AAD2018SD074	0	0	1	0	0	0	0	0	0	0	0	0	0	0	1	0
AAD2018SD078	1	0	1	0	0	1	0	1	0	0	0	0	0	0	1	1
AAD2018SD129	1	0	1	0	0	1	0	1	0	0	0	0	0	0	1	1
AAD2018SD153	0	0	1	0	0	1	0	0	0	0	0	0	0	0	1	1
AAD2018SD161	0	0	1	0	0	1	0	0	0	0	0	0	0	0	1	1
AAD2018SD165	0	0	1	0	0	0	0	0	0	0	0	0	0	0	1	1
AAD2018SD192	0	0	1	0	0	1	0	0	0	0	0	0	0	0	1	1
AAD2018SD194	0	0	1	0	0	1	0	0	0	0	0	0	0	0	1	1
AAD2018SD199	0	0	1	0	0	0	0	1	0	0	0	0	0	0	1	1
cp2020SDY003	0	0	1	0	0	1	0	0	0	0	0	0	0	0	1	1
cp2020SDY004	0	0	1	0	0	0	0	1	0	0	0	0	0	0	1	1
cp2020SDY005	0	0	1	0	0	0	0	0	0	0	0	0	0	0	1	1
cp2020SDY007	1	1	1	0	0	1	0	0	0	0	0	0	0	1	1	0
cp2020SDY008	1	1	1	0	0	1	0	1	0	0	0	0	0	1	1	1
cp2020SDY009	1	1	1	0	0	1	0	0	0	0	0	0	0	1	1	0
cp2020SDY010	1	1	1	0	0	1	0	0	0	0	0	0	0	1	1	0
cp2020SDY011	1	1	1	0	0	1	0	0	0	0	0	0	0	1	1	0
cp2020SDY012	1	0	1	0	0	1	0	1	0	0	0	0	0	0	1	1
cp2020SDY013	0	0	1	0	0	1	0	0	0	0	0	0	0	0	1	1
cp2020SDY014	1	1	1	0	0	1	0	0	0	0	0	0	0	1	1	0
cp2020SDY015	0	0	1	0	0	1	0	0	0	0	0	0	0	0	1	1
cp2020SDY016	0	1	1	0	0	0	0	1	0	0	0	0	0	1	1	0
cp2020SDY017	0	0	1	0	0	0	0	0	0	0	0	0	0	0	1	1
cp2020SDY018	0	0	1	0	0	0	0	0	0	0	0	0	0	0	1	1
cp2020SDY019	1	1	1	0	0	0	0	1	0	0	0	0	0	1	1	1
cp2020SDY020	0	0	1	0	0	0	0	0	0	0	0	0	0	0	1	1
cp2020SDY021	0	0	1	0	0	0	0	1	0	0	0	0	0	0	1	1
cp2020SDY022	0	0	1	0	0	1	0	0	0	0	0	0	0	0	1	1
cp2020SDY023	0	0	1	0	0	1	0	1	0	0	0	0	0	0	1	1
2018YN006	0	1	1	0	0	1	0	1	0	0	0	0	0	1	1	0
2018YN138	0	0	1	0	0	1	0	0	0	0	0	0	0	0	1	0
2018YN190	0	0	1	0	0	0	0	0	0	0	0	0	0	0	1	0
2018YN191	0	0	1	0	0	0	0	0	0	0	0	0	0	0	1	0
2018YN281	0	0	1	0	0	0	0	0	0	0	0	0	0	0	1	1
2018YN294	0	0	1	0	0	0	0	0	0	0	0	0	0	0	1	1
2018YN298	0	0	1	0	0	0	0	0	0	0	0	0	0	0	1	1
2018YN300	0	1	1	0	0	1	0	1	0	0	0	0	0	1	1	0
YN90	0	0	1	0	0	1	0	1	0	0	0	0	0	0	1	1
YN272	0	0	1	0	0	0	0	0	0	0	0	0	0	0	1	1
YN714	0	1	1	0	0	1	0	1	0	0	0	0	0	1	1	0
YN731-1	0	1	1	0	0	1	0	1	0	0	0	0	0	1	1	0
YN758	0	0	1	0	0	1	0	1	0	0	0	0	0	0	1	1
YNZ79	0	1	1	0	0	1	0	1	0	0	0	0	0	1	1	0
B157	0	0	1	0	0	1	0	0	0	0	0	0	0	0	1	1
B021	0	0	1	0	0	0	0	0	0	0	0	0	0	0	1	1
cp2020wz002	0	0	1	0	0	1	0	0	0	0	0	0	0	0	1	1
cp2020wz004	0	0	1	0	0	0	0	0	0	0	0	0	0	0	1	1
cp2020wz005	0	0	1	0	0	1	0	0	0	0	0	0	0	0	1	1
cp2020wz006	0	0	1	0	0	0	0	0	0	0	0	0	0	0	1	1
cp2020wz007	0	0	1	0	0	1	0	0	0	0	0	0	0	0	1	1
cp2020wz008	0	0	1	0	0	0	0	0	0	0	0	0	0	0	1	1
cp2020wz009	0	0	1	0	0	0	0	0	0	0	0	0	0	0	0	0
cp2020wz010	0	0	1	0	0	0	0	0	0	0	0	0	0	0	1	1
cp2020wz011	0	0	1	0	0	1	0	0	0	0	0	0	0	0	1	1
cp2020wz012	0	0	1	0	0	0	0	0	0	0	0	0	0	0	1	1
cp2020wz013	0	0	1	0	0	1	0	0	0	0	0	0	0	0	1	1
cp2020YL1	0	0	1	0	0	0	0	0	0	0	0	0	0	0	1	1
cp2020YL2	0	0	1	0	0	0	0	0	0	0	0	0	0	0	1	1
cp2020YL3	0	0	1	0	0	0	0	0	0	0	0	0	0	0	1	1
cp2020YL4	0	0	1	0	0	1	0	1	0	0	0	0	0	0	1	1
cp2020YL5	0	1	1	0	0	1	0	1	0	0	0	1	0	1	1	0
cp2020YL6	0	0	1	0	0	1	0	1	0	0	0	0	0	0	1	1
cp2020YL7	0	0	1	0	0	1	0	1	0	0	0	0	0	0	1	1
cp2020YL8	0	0	1	0	0	1	0	1	0	0	0	0	0	0	1	1
cp2020YL9	1	0	1	0	0	1	0	1	0	0	0	0	0	0	1	1
cp2020YL10	0	0	1	0	0	0	0	0	0	0	0	0	0	0	1	1
cp2020YL11	0	0	1	0	0	1	0	0	0	0	0	0	0	0	1	1
cp2020YL12	0	0	1	0	0	0	0	0	0	0	0	0	0	0	1	1
cp2020YL13	0	0	1	0	0	0	0	1	0	0	0	0	0	0	1	1
cp2020YL14	0	0	1	0	0	1	0	1	0	0	0	0	0	0	1	1
AAD2019XAzhou	0	0	1	0	0	1	0	0	0	0	0	0	0	0	1	1
cp2021XA1 AAD	0	1	1	0	0	0	0	1	0	0	0	0	0	1	1	0
XA3	1	1	1	1	1	1	0	1	0	1	0	0	1	1	1	0
AADXA8	0	0	1	0	0	1	0	0	0	0	0	0	0	0	1	1
XA12	0	0	1	0	0	1	0	0	0	0	0	0	0	0	1	1
cp2020HXR87-1	0	0	1	0	0	1	0	1	0	0	0	0	0	0	1	1
cp2020HXF133	0	0	1	0	0	1	0	1	0	0	0	0	0	0	1	1
BJ30120086	0	1	1	0	0	0	0	1	0	0	0	1	0	1	1	1
BJ30109041	0	0	1	0	0	1	0	1	0	0	0	0	0	0	1	1
BJ30111045	0	1	1	0	0	0	0	1	0	0	0	0	0	1	1	1
BJ30124035	0	0	1	0	0	0	0	0	0	0	0	0	0	0	1	0
BJ30124055	0	1	1	0	0	1	0	0	0	0	1	1	0	1	1	0
BJ30109062	0	0	1	0	0	1	0	1	0	0	0	0	0	0	1	1
*new allele and new STs detected in this study.

## Sheet: The rates of antibiotic resista
The rates of antibiotic resistance genes
gene	number	(%)
Clostridium_perfringens_mprF	178	1
tetA(P)	173	0.9719
tetB(P)	141	0.7921
ErmQ	93	0.5225
LnuP	60	0.3371
AAC(6')-Ie-APH(2'')-Ia	38	0.2135
ANT(6)-Ib	37	0.2079
tet44	37	0.2079
ErmB	16	0.0899
ErmA	4	0.0225
fexA	4	0.0225
optrA	4	0.0225
mphB	3	0.0169
ErmT	1	0.0056
dfrF	1	0.0056
lnuD	1	0.0056
Total	178	1
