# Supplementary material for: Molecular characteristics and phylogenetic analysis of Clostridium perfringens from different regions in China, from 2013 to 2021
Source: Front Microbiol. 2023 Jul 6;14:1195083. doi: 10.3389/fmicb.2023.1195083 (PMC10359303; doi:10.3389/fmicb.2023.1195083)
Supplement: Supplementary file 4 [file Table_4.XLSX]

## Sheet: Sheet1
Table S4 Minimal inhibitory concentrations (MICs) against 186 Clostridium perfringens isolates in the present study
Strain ID	VAN	MRP	MTZ	PEN	FOX	MXF	CLI	CHL
breakpoint	> 2 µg/ml	≥ 16 µg/ml	≥ 32 µg/ml	≥ 2 µg/ml	≥ 64 µg/ml	≥ 8 µg/ml	≥ 8 µg/ml	≥ 32 µg/ml
cp2019SJZ001	0.38	0.125	1.5	1.5	12	0.5	>256	12
cp2019SJZ002	0.38	0.023	0.5	0.125	1.0	0.25	3	2
cp2020SJZ003	0.38	<0.016	0.125	0.125	1	1	6	4
cp2020SJZ004	0.19	0.094	0.094	0.38	4	0.19	>256	4
cp2020SJZ005	0.19	0.016	0.5	0.19	0.75	0.38	>256	8
cp2020SJZ006	0.25	0.016	1.0	0.38	1.5	16	>256	8
cp2020SJZ007	0.25	0.016	0.5	0.125	2	0.38	>256	6
cp2020SJZ008	0.25	<0.016	0.25	0.19	1.0	6	6	6
cp2020SJZ009	0.5	<0.016	0.5	0.064	3	1	8	4
cp2020SJZ010	0.19	0.064	2	4	8	0.25	64	4
cp2020SJZ011	0.25	0.125	4	1.5	12	0.5	>256	12
cp2020SJZ012	0.25	0.094	1.5	1.5	12	0.125	>256	6
cp2020SJZ013	0.5	<0.016	0.25	0.064	0.75	3	0.75	6
cp2020SJZ014	0.38	<0.016	0.5	0.047	0.5	0.38	16	8
cp2020SJZ015	0.19	0.023	1.5	0.125	1.5	1.5	>256	8
cp2020SJZ016	0.19	0.023	0.5	0.19	4	0.25	>256	16
cp2020SJZ017	0.25	0.19	0.125	0.5	3	0.19	0.19	4
cp2020SJZ018	0.25	<0.016	2	0.023	0.38	0.25	24	8
cp2020SJZ019	0.5	0.064	0.5	2	4	0.38	16	32
cp2020SJZ020	0.25	0.032	1.0	0.25	3	>32	4	>256
cp2020SJZ021	0.5	<0.016	0.5	0.25	1.0	0.5	12	6
cp2020SJZ022	0.5	0.094	1	3	8	4	48	8
cp2020SJZ023	0.19	<0.016	1.0	0.125	2	0.38	4	4
cp2020SJZ024	0.38	0.023	0.25	0.19	1	0.19	>256	6
cp2020SJZ025	0.5	0.064	0.38	0.38	3	0.19	1.5	6
cp2020SJZ026	1.0	0.38	0.5	1.5	0.5	0.75	>256	6
cp2020SJZ027	0.5	<0.016	1.0	0.19	2	0.38	16	6
cp2020SJZ028	0.25	<0.016	0.75	0.094	3	0.19	4	6
cp2020SJZ029	0.25	0.094	0.38	4	24	0.19	1.5	4
cp2020SJZ030	0.19	0.094	0.19	2	12	4	>256	4
cp2020SJZ031	0.19	0.023	0.75	0.75	4	0.38	>256	12
cp2020SJZ032	0.38	<0.016	0.38	0.19	1.0	1	48	12
cp2020SJZ033	0.094	0.064	0.25	0.75	12	0.25	>256	8
cp2020SJZ034	0.25	0.094	0.75	0.125	2	0.38	16	3
cp2020SJZ035	0.25	<0.016	0.25	0.125	2	0.25	0.094	4
cp2020SJZ036	1.5	0.094	1.5	4	16	0.38	24	32
cp2020SJZ037	0.125	0.016	0.75	0.25	3	2	>256	12
cp2020SJZ038	0.38	0.19	0.25	8	12	0.38	>256	8
cp2020SJZ039	1.0	0.125	1.0	0.75	12	0.19	0.19	8
cp2020SJZ040	0.25	<0.16	0.38	0.125	1.5	6	0.47	2
cp2020SJZ041	0.38	<0.016	0.25	0.125	0.75	6	0.19	4
cp2020SJZ042	0.19	0.032	1.0	0.125	3	0.125	0.064	3
cp2020SJZ043	1.5	1.0	0.47	1	>256	0.094	48	6
cp2020SJZ044	0.19	0.047	0.25	3	12	0.25	0.125	4
cp2020SJZ045	0.38	<0.016	0.38	0.19	0.75	>32	64	6
cp2020SJZ046	0.38	<0.016	0.5	0.25	2	>32	48	48
cp2020SJZ047	0.19	<0.016	0.38	0.064	1	4	16	3
2018-YCVTN979	0.25	0.125	0.38	0.5	12	0.19	>256	8
2018-YCVTN986	0.38	0.032	0.38	1	3	4	1.5	4
JN3 2-1	0.25	<0.016	0.25	0.19	2	4	>256	8
JN4 2-2	0.25	0.032	0.38	0.38	3	8	>256	>256
AAD2017SD029	0.125	<0.016	1.0	0.064	1.0	0.38	>256	16
AAD2017SD051	0.5	<0.016	0.25	0.012	0.19	0.25	3	2
AAD2017SD055	0.19	0.016	6	0.25	3	>32	>256	12
AAD2017SD072	0.25	<0.016	0.5	0.032	0.25	0.38	0.25	4
AAD2017SD077	0.125	<0.016		0.032	0.5	0.38	6	6
AAD2017SD083	0.125	<0.016	0.25	0.032	0.5	0.19	>256	3
AAD2017SD094	0.19	<0.016	2	0.023	0.38	0.38	>256	24
AAD2017SD096	0.5	0.064	0.75	0.38	1.5	0.19	>256	4
AAD2017SD113	0.25	<0.016	0.38	0.047	0.5	0.25	>256	6
AAD2017SD114	0.25	<0.016	0.38	0.23	0.38	0.19	8	6
AAD2017SD116	0.38	<0.016	0.38	0.38	1	0.25	4	1.5
AAD2017SD117	0.38	<0.016	0.25	0.047	0.5	0.19	3	1.5
AAD2017SD118	0.25	<0.016	0.25	0.064	0.38	0.19	0.75	3
AAD2017SD121	0.25	<0.016	0.25	0.023	0.38	0.75	4	1.0
AAD2017SD122	0.25	<0.016	0.5	0.023	0.38	0.75	16	3
AAD2017SD124	0.5	<0.016	0.75	0.19	1.5	1.5	>256	8
AAD2017SD135	0.25	<0.016	1.0	0.032	0.5	0.19	4	1.5
AAD2017SD149	0.38	<0.016	1.0	0.064	0.75	0.25	6	8
AAD2017SD150	0.25	<0.016	0.25	0.032	0.38	0.25	6	3
AAD2017SD152	0.5	<0.016	0.5	0.094	0.38	0.25	0.75	1.5
AAD2017SD154	0.19	<0.016	0.38	0.047	0.38	0.19	0.75	3
AAD2017SD155	0.38	<0.016	0.75	0.047	0.5	0.38	3	5
AAD2017SD158	0.25	<0.016	0.25	0.032	0.19	0.125	>256	1.5
AAD2017SD160	0.38	0.032	0.38	0.023	0.5	1.5	0.5	4
AAD2017SD163	0.38	<0.016	0.75	0.064	0.38	0.25	0.25	6
AAD2017SD165	0.25	<0.016	0.38	0.023	0.38	0.094	6	2
AAD2017SD166	0.25	<0.016	2	0.094	1.0	0.19	1.0	6
AAD2017SD177	0.19	<0.016	1.5	0.047	0.75	0.25	>256	12
AAD2017SD178	0.25	<0.016	0.25	0.047	0.5	0.19	>256	12
AAD2017SD181	0.25	<0.016	0.38	0.023	0.5	0.25	0.125	1.0
AAD2017SD200	0.38	<0.016	0.38	0.32	0.38	0.25	>256	3
AAD2017SD202	0.25	<0.016	0.25	0.23	0.38	0.75	1.5	1.5
AAD2017SD223	0.38	<0.016	1.5	0.047	0.5	2	0.125	2
AAD2017SD242	0.25	0.047	1.0	0.094	0.25	0.38	48	1.0
AAD2017SD245	0.5	<0.016	0.5	0.047	0.75	0.25	6	8
AAD2017SD262	0.19	<0.016	2	0.023	0.5	0.38	0.19	6
AAD2017SD276	0.38	0.023	0.19	0.016	0.19	0.19	12	6
AAD2017SD287	0.38	<0.016	2	0.032	0.5	0.25	4	8
AAD2017SD342	0.25	<0.016	0.38	0.125	1.0	0.25	0.25	2
AAD2017SD346	0.75	<0.016	1.5	0.064	1.0	1	6	6
AAD2017SD351	0.38	<0.016	6	0.032	0.5	0.75	>256	8
AAD2017SD363	0.38	<0.016	1.0	0.125	1.0	0.25	0.125	4
AAD2017SD388	0.38	<0.016	0.25	0.19	1.5	0.25	0.064	3
AAD2018SD037	0.25	<0.016	1.0	0.047	0.5	0.19	6	12
AAD2018SD065	0.25	<0.016	0.25	0.047	0.38	0.25	8	12
AAD2018SD066	0.19	<0.016	0.38	0.016	0.38	0.125	>256	6
AAD2018SD074	0.125	<0.016	0.38	0.032	0.38	0.125	0.5	3
AAD2018SD078	0.38	<0.016	0.5	0.19	0.75	4	>256	6
AAD2018SD129	0.5	0.016	0.125	0.19	1.0	4	>256	3
AAD2018SD153	0.19	<0.016	0.5	0.016	0.5	0.19	0.19	6
AAD2018SD161	0.19	<0.016	1.0	0.032	0.5	0.38	>256	8
AAD2018SD165	0.19	<0.016	0.19	0.032	0.38	0.25	0.032	2
AAD2018SD192	0.25	<0.016	0.75	0.032	0.125	0.5	12	6
AAD2018SD194	0.25	<0.016	0.75	0.032	0.75	0.19	0.25	8
AAD2018SD199	0.125	<0.016	0.5	0.032	0.5	0.25	4	3
cp2020SDY001	0.25	<0.016	0.5	0.19	2	0.25	3	1.5
cp2020SDY003	0.38	0.25	3	3	24	2	8	8
cp2020SDY004	0.19	<0.016	0.75	0.125	1.5	0.25	12	4
cp2020SDY005	0.19	0.094	1.0	0.5	8	0.75	3	2
cp2020SDY006	0.19	<0.016	1.0	0.023	0.25	0.19	0.094	6
cp2020SDY007	0.19	<0.016	1.0	0.19	1.0	0.38	4	32
cp2020SDY008	2	4	>256	0.75	48	8	32	4
cp2020SDY009	0.125	<0.016	0.75	0.19	2	>256	>256	8
cp2020SDY010	0.5	0.064	0.38	4	12	6	>256	4
cp2020SDY011	0.25	0.094	0.75	4	16	6	>256	16
cp2020SDY012	0.25	0.094	0.25	1.5	12	3	32	16
cp2020SDY013	0.5	0.023	1.0	0.25	1.5	12	>256	24
cp2020SDY014	0.38	0.064	0.38	3	12	6	>256	6
cp2020SDY015	0.5	0.125	0.38	3	6	3	>256	6
cp2020SDY016	0.38	<0.016	>256	0.125	1.5	0.75	48	12
cp2020SDY017	0.25	<0.016	1.5	0.25	1.5	0.094	0.5	3
cp2020SDY018	0.125	<0.016	2	0.19	1.0	0.25	0.25	4
cp2020SDY019	0.19	<0.016	2	0.125	1	0.25	2	4
cp2020SDY020	0.38	<0.016	0.75	0.25	1.5	3	2	6
cp2020SDY021	0.125	<0.016	0.38	0.047	0.38	0.19	2	4
cp2020SDY022	0.125	<0.016	0.38	0.023	0.38	0.25	1.0	2
cp2020SDY023	0.19	0.047	0.5	1.5	6	0.25	>256	6
2018YN006	0.25	<0.016	1.0	0.032	0.5	0.25	5	8
2018YN138	0.19	<0.016	0.38	0.19	1.0	4	12	6
2018YN190	0.25	0.125	0.5	3	12	0.75	>256	12
2018YN191	0.19	<0.016	0.25	0.5	6	0.19	0.094	3
2018YN281	0.19	0.032	0.5	0.75	8	0.125	0.064	4
2018YN292	0.25	<0.016	0.38	0.016	0.125	0.25	0.094	4
2018YN294	0.19	<0.016	0.5	0.016	0.19	0.19	0.094	2
2018YN298	0.19	<0.016	0.5	0.016	0.19	0.19	0.094	2
2018YN300	0.19	<0.016	0.38	0.008	0.19	0.19	0.25	6
YN90	0.25	<0.016	0.38	0.125	0.75	0.25	8	6
YN180	0.125	<0.016	0.38	0.25	1.0	6	>256	6
YN272	0.19	0.032	0.125	0.25	3	3	>256	6
YN714	0.125	0.023	0.75	0.19	2	0.19	>256	12
YN731-1	0.19	0.125	0.125	0.38	6	0.19	>256	1
YN758	0.125	0.064	0.125	0.125	6	0.38	>256	8
YNZ79	0.125	0.064	0.25	0.5	8	0.125	0.094	8
B157	0.125	0.064	0.75	2	8	0.38	2	3
B221	0.19	0.094	0.38	0.25	12	0.19	16	6
B021	0.19	<0.016	0.75	0.125	4	0.19	0.19	6
cp2020wz002	0.25	0.094	0.38	0.38	4	0.25	2	2
cp2020wz004	0.5	<0.016	1.0	0.047	0.5	0.38	>256	8
cp2020wz005	0.5	<0.016	0.38	0.047	0.5	0.5	6	6
cp2020wz006	0.75	0.023	1.5	0.19	1.5	0.5	24	6
cp2020wz007	0.25	0.047	1.0	0.094	0.75	0.25	1.0	6
cp2020wz008	0.19	<0.016	0.38	0.032	0.5	0.25	48	12
cp2020wz009	0.094	<0.016	1.0	0.016	0.25	0.38	0.064	6
cp2020wz010	0.5	<0.016	0.125	0.032	0.5	0.25	4	3
cp2020wz011	0.5	<0.016	0.5	0.064	0.25	0.19	0.19	2
cp2020wz012	0.25	<0.016	0.38	0.094	0.75	0.25	6	3
cp2020wz013	0.19	<0.016	1.5	0.032	0.5	0.19	0.094	4
cp2020YL1	0.094	<0.016	0.75	0.047	0.38	0.25	1.5	6
cp2020YL2	0.19	<0.016	0.75	0.047	0.75	0.38	2	4
cp2020YL3	0.75	<0.016	1.0	0.032	0.5	0.5	1.5	2
cp2020YL4	0.25	<0.016	0.5	0.047	0.38	0.19	6	4
cp2020YL5	0.38	<0.016	0.38	0.032	0.5	0.25	12	4
cp2020YL6	0.125	<0.016	0.75	0.094	0.25	0.25	2	4
cp2020YL7	0.5	<0.016	0.38	0.064	0.5	0.25	0.75	4
cp2020YL8	0.19	<0.016	1.5	0.016	0.38	0.38	2	8
cp2020YL9	0.25	<0.016	0.75	0.047	0.5	0.38	0.094	8
cp2020YL10	0.5	<0.016	0.5	0.19	1.0	8	>256	6
cp2020YL11	0.38	<0.016	0.38	0.064	0.75	0.25	3	3
cp2020YL12	0.125	<0.016	0.75	0.032	0.38	0.38	12	8
cp2020YL13	0.25	<0.016	0.19	0.094	0.5	0.38	6	1.5
cp2020YL14	0.38	<0.016	0.75	0.032	0.75	0.38	3	6
AAD2019XAzhou	0.5	<0.016	0.25	0.047	0.5	0.5	3	8
cp2021XA1 AAD	0.25	<0.016	0.25	0.5	6	0.125	3	4
cp2021XA2 AAD	0.19	0.125	0.125	8	16	0.19	0.19	6
XA3	0.38	0.125	0.25	0.75	8	0.19	0.047	2
AADXA8	0.19	0.125	0.75	3	8	>32	>256	>256
XA12	0.25	<0.016	0.38	0.19	1.5	0.19	>256	12
cp2020HXR87-1	0.125	<0.016	0.38	0.094	0.75	0.25	>256	8
cp2020HXF133	0.38	<0.016	2	0.064	0.75	0.25	3	6
BJ30120086	0.19	<0.016	1.0	0.047	0.75	0.25	3	8
BJ30109041	0.38	0.094	0.75	0.75	16	0.38	1.0	4
BJ30111045	0.19	<0.016	1.0	0.25	8	0.25	8	12
BJ30124035	0.38	0.064	1.0	1.5	12	0.25	16	4
BJ30124055	0.19	0.125	0.19	2	12	0.25	0.125	4
BJ30109062	0.25	<0.016	0.5	0.19	1.0	0.38	6	3
BJ301 09062	0.25	<0.016	0.75	0.094	1.0	0.25	32	16
